# Supplementary material for: Immunotherapy for colorectal cancer
Source: Front Immunol. 2024 Aug 21;15:1433315. doi: 10.3389/fimmu.2024.1433315 (PMC11375682; doi:10.3389/fimmu.2024.1433315)
Supplement: Supplementary file 1 [file Table1.xlsx]

## Sheet: ctg-studies
	Tab1 Clinical trials using ICI in CRC.
	Study Title	NCT Number	Conditions	Interventions	Study Type	Result
	TPST-1120 as Monotherapy and in Combination With Nivolumab in Subjects With Advanced Cancers	NCT03829436	Colorectal Cancer	DRUG: Part 1 TPST-1120|DRUG: Part 2 TPST-1120 + nivolumab|DRUG: Part 3 TPST-1120|DRUG: Part 4 TPST-1120 + nivolumab	INTERVENTIONAL	TPST-1120 was well tolerated as monotherapy and in combination with nivolumab.
	Combined PD-1 and CCR5 Inhibition for the Treatment of Refractory Microsatellite Stable mCRC	NCT03274804	Metastatic Colorectal Cancer|MSS	BIOLOGICAL: Pembrolizumab|DRUG: Maraviroc	INTERVENTIONAL	Pabolizumab and maravero treatments are feasible and show a beneficial pattern of toxicity. Patients with MMRp CRC had limited clinical activity, and prolonged disease stabilization time was observed in a single patient.
	A Study of Biomarker-Driven Therapy in Metastatic Colorectal Cancer (mCRC)	NCT02291289	Colorectal Cancer	DRUG: Cetuximab|DRUG: FOLFOX induction regimen|DRUG: Fluoropyrimidine (5-FU/LV or capecitabine)|DRUG: Atezolizumab|DRUG: Vemurafenib|DRUG: Bevacizumab|DRUG: Trastuzumab|DRUG: Pertuzumab|DRUG: Cobimetinib|DRUG: 5-FU/LV	INTERVENTIONAL	Vemurafenib plus cetuximab plus 5-FU/LV warrants further investigation as first-line maintenance treatment for BRAFmut mCRC.
	Anti-PD-1 Antibody Plus Regorafenib in Refractory Microsatellite Stable Metastatic Colorectal Cancer	NCT05942768	Metastatic Colorectal Adenocarcinoma	DRUG: regorafenib plus anti-PD-1 antibodies	OBSERVATIONAL	No
	A Study of PDR001 in Combination With LCL161, Everolimus or Panobinostat	NCT02890069	Colorectal Cancer	BIOLOGICAL: PDR001|DRUG: LCL161|DRUG: Everolimus|DRUG: Panobinostat|DRUG: QBM076|DRUG: HDM201	INTERVENTIONAL	No
	A Study of XmAb22841 Monotherapy & in Combination w/ Pembrolizumab in Subjects w/ Selected Advanced Solid Tumors	NCT03849469	Colorectal Carcinoma	BIOLOGICAL: XmAb22841|BIOLOGICAL: Pembrolizumab (Keytruda)	INTERVENTIONAL	Filtered using enrichment of biomarkers which patients on the immune tumors are more likely to result in response to use drug combinations are the results may lead to improved strategies.
	Grapiprant and Pembrolizumab in Patients With Advanced or Progressive MSS Colorectal Cancer	NCT03658772	Microsatellite Stable Colorectal Cancer	DRUG: grapiprant|DRUG: grapiprant and pembrolizumab	INTERVENTIONAL	No
	A Phase 2 Study of Pembrolizumab (MK-3475) in Combination With Azacitidine in Subjects With Chemo-refractory Metastatic Colorectal Cancer	NCT02260440	Metastatic Colorectal Cancer	DRUG: Pembrolizumab|DRUG: Azacitidine	INTERVENTIONAL	The combination of pembrolizumab and azacitidine is safe and tolerable with modest clinical activity in the treatment for chemotherapy-refractory mCRC.
	Study of Pembrolizumab in Combination With Chemotherapy for Patients With Advanced Colorectal Cancer	NCT02375672	Colorectal Cancer	DRUG: Pembrolizumab|DRUG: mFOLFOX6	INTERVENTIONAL	The trial establishes that pembrolizumab can be safely combined with cytotoxic chemotherapy in mCRC.
	A Study of Enhancing Response to MK-3475 in Advanced Colorectal Cancer	NCT02512172	Colorectal Cancer	DRUG: Oral CC-486|DRUG: Romidepsin|DRUG: MK-3475	INTERVENTIONAL	No
	Safety and Efficacy Study of AMG 820 and Pembrolizumab Combination in Select Advanced Solid Tumor Cancer	NCT02713529	Colorectal Cancer	BIOLOGICAL: AMG820 and pembrolizumab	INTERVENTIONAL	The recommended combination dose of 1100 mg AMG 820 plus 200 mg pembrolizumab had an acceptable safety profile.
	Study of Talimogene Laherparepvec With Atezolizumab for Triple Negative Breast Cancer and Colorectal Cancer With Liver Metastases	NCT03256344	Metastatic Colorectal Cancer	BIOLOGICAL: Talimogene Laherparepvec|BIOLOGICAL: Atezolizumab	INTERVENTIONAL	No
	EO2040 in Combination With Nivolumab, for Treatment of Patients With Minimal Residual Disease of Colorectal Cancer	NCT05350501	Colorectal Cancer	DRUG: EO2040	INTERVENTIONAL	No
	Phase Ib Study of PDR001 in Combination With Regorafenib in Adult Patients With Previously Treated Metastatic Colorectal Cancer	NCT03081494	Metastatic Colorectal Cancer	DRUG: spartalizumab (PDR001)|DRUG: regorafenib	INTERVENTIONAL	No
	Cetuximab and Pembrolizumab in Treating Patients With Colorectal Cancer That is Metastatic or Cannot Be Removed by Surgery	NCT02713373	Recurrent Colorectal Carcinoma|Stage IVA Colorectal Cancer|Stage IVB Colorectal Cancer	BIOLOGICAL: Cetuximab|OTHER: Laboratory Biomarker Analysis|BIOLOGICAL: Pembrolizumab	INTERVENTIONAL	No
	Fruquintinib With PD-1 Inhibitors Versus TAS-102 With Bevacizumab in Late-Line mCRC	NCT06031376	Metastatic Colorectal Adenocarcinoma	DRUG: Fruquintinib|DRUG: PD-1 inhibitors|DRUG: Trifluridine/Tipiracil|DRUG: Bevacizumab	OBSERVATIONAL	No
	Nivolumab (Opdivo庐) Plus ABI-009 (Nab-rapamycin) for Advanced Sarcoma and Certain Cancers	NCT03190174	Colorectal Cancer	DRUG: Nab-Rapamycin|BIOLOGICAL: Nivolumab	INTERVENTIONAL	No
	Fruquintinib Plus PD-1 in Refractory MSS Metastatic Colorectal Cancer	NCT06011330	Colorectal Cancer	DRUG: Fruquintinib combined with anti-PD-1 antibodies	OBSERVATIONAL	No
	Efficacy and Safety Study of Navarixin (MK-7123) in Combination With Pembrolizumab (MK-3475) in Adults With Selected Advanced/Metastatic Solid Tumors (MK-7123-034)	NCT03473925	Microsatellite Stable Colorectal Cancer	DRUG: Navarixin|BIOLOGICAL: Pembrolizumab	INTERVENTIONAL	Navarixin plus pembrolizumab did not demonstrate sufficient efficacy in this study. Safety and tolerability of the combination were manageable.
	Pembrolizumab Combined With Itacitinib (INCB039110) and/or Pembrolizumab Combined With INCB050465 in Advanced Solid Tumors	NCT02646748	Colorectal Cancer	DRUG: Pembrolizumab|DRUG: itacitinib|DRUG: INCB050465	INTERVENTIONAL	Paients with advanced solid tumors treated with pembrolizumab (PD-1 inhibitor) and either itacitinib (JAK1 inhibitor) or parsaclisib (PI3Kδ inhibitor) experienced limited clinical activity beyond that expected with checkpoint inhibition alone and showed little effect on T-cell infiltration in the tumor.
	Ph1b/2 Dose-Escalation Study of Entinostat With Pembrolizumab in NSCLC With Expansion Cohorts in NSCLC, Melanoma, and Colorectal Cancer	NCT02437136	Mismatch Repair-Proficient Colorectal Cancer	DRUG: entinostat|DRUG: pembrolizumab	INTERVENTIONAL	No result on CRC
	Phase I Study of Enadenotucirev and PD-1 Inhibitor in Subjects With Metastatic or Advanced Epithelial Tumors	NCT02636036	Colorectal Cancer	BIOLOGICAL: enadenotucirev|BIOLOGICAL: nivolumab	INTERVENTIONAL	Intravenously dosed enadenotucirev plus nivolumab demonstrated manageable tolerability, an encouraging overall survival and induced immune cell infiltration and activation in patients with advanced/metastatic epithelial cancer.
	NIVOLUMAB Plus IPILIMUMAB and TEMOZOLOMIDE in Microsatellite Stable, MGMT Silenced Metastatic Colorectal Cancer	NCT03832621	Metastatic Colorectal Cancer	DRUG: Temozolomide|DRUG: Nivolumab|DRUG: Ipilimumab	INTERVENTIONAL	The MAYA study provided proof-of-concept that a sequence of temozolomide priming followed by a combination of low-dose ipilimumab and nivolumab may induce durable clinical benefit in MSS and MGMT-silenced mCRC.
	Study of Pembrolizumab (MK-3475) vs Standard Therapy in Participants With Microsatellite Instability-High (MSI-H) or Mismatch Repair Deficient (dMMR) Stage IV Colorectal Carcinoma (MK-3475-177/KEYNOTE-177)	NCT02563002	Colorectal Carcinoma	DRUG: mFOLFOX6|DRUG: FOLFIRI|BIOLOGICAL: pembrolizumab|BIOLOGICAL: bevacizumab|BIOLOGICAL: cetuximab	INTERVENTIONAL	Pembrolizumab led to significantly longer progression-free survival than chemotherapy when received as first-line therapy for MSI-H-dMMR metastatic colorectal cancer, with fewer treatment-related adverse events.
	Durvalumab and Tremelimumab in Treating Patients With Microsatellite Stable Metastatic Colorectal Cancer to the Liver	NCT03005002	Stage IV Colorectal Cancer|Stage IVA Colorectal Cancer|Stage IVB Colorectal Cancer	BIOLOGICAL: Durvalumab|OTHER: Laboratory Biomarker Analysis|BIOLOGICAL: Tremelimumab	INTERVENTIONAL	No
	A Study to Investigate Efficacy and Safety of Cobimetinib Plus Atezolizumab and Atezolizumab Monotherapy Versus Regorafenib in Participants With Metastatic Colorectal Adenocarcinoma (COTEZO IMblaze370)	NCT02788279	Colorectal Cancer	DRUG: Atezolizumab (MPDL3280A), an Engineered Anti-PDL1 Antibody|DRUG: Cobimetinib|DRUG: Regorafenib	INTERVENTIONAL	It reveals autophagy as a clinically relevant mechanism of immune escape and tumor adaptation in MSS-CRC, and provides a basic principle for autophagy inhibition to improve clinical immunotherapy response.
	A Study of PDR001 in Combination With CJM112, EGF816, Ilaris® (Canakinumab) or Mekinist® (Trametinib)	NCT02900664	Colorectal Cancer	BIOLOGICAL: PDR001|BIOLOGICAL: ACZ885|BIOLOGICAL: CJM112|DRUG: TMT212|DRUG: EGF816	INTERVENTIONAL	No
	A Study of a Personalized Neoantigen Cancer Vaccine	NCT03639714	Colorectal Cancer	BIOLOGICAL: GRT-C901|BIOLOGICAL: GRT-R902|BIOLOGICAL: nivolumab|BIOLOGICAL: ipilimumab	INTERVENTIONAL	Several patients with microsatellite stabilized colorectal cancer (MSS-CRC) had improved OS.
	Arginase Inhibitor INCB001158 as a Single Agent and in Combination With Immune Checkpoint Therapy in Patients With Advanced/Metastatic Solid Tumors	NCT02903914	Colorectal Cancer (CRC)	DRUG: INCB001158|DRUG: Pembrolizumab	INTERVENTIONAL	No
	FT500 as Monotherapy and in Combination With Immune Checkpoint Inhibitors in Subjects With Advanced Solid Tumors	NCT03841110	Colorectal Cancer|EGFR Positive Solid Tumor	DRUG: FT500|DRUG: Nivolumab|DRUG: Pembrolizumab|DRUG: Atezolizumab|DRUG: Cyclophosphamide|DRUG: Fludarabine|DRUG: IL-2	INTERVENTIONAL	No
	FT501 as Monotherapy and in Combination With Immune Checkpoint Inhibitors in Subjects With Advanced Solid Tumors	NCT03841111	Advanced Solid Tumors|Colorectal Cancer|EGFR Positive Solid Tumor	DRUG: FT500|DRUG: Nivolumab|DRUG: Pembrolizumab|DRUG: Atezolizumab|DRUG: Cyclophosphamide|DRUG: Fludarabine|DRUG: IL-3	INTERVENTIONAL	No
	Study of S 95005 in Combination With Oxaliplatin in Metastatic Colorectal Cancer	NCT02848443	Metastatic Colorectal Cancer	DRUG: Trifluridine/tipiracil hydrochloride (S 95005)|DRUG: Oxaliplatin|DRUG: Bevacizumab|DRUG: Nivolumab	INTERVENTIONAL	The combination of trifluridine/tipiracil and oxaliplatin in patients with mCRC has a manageable safety profile with some efficacy.
	A Study Evaluating TAS-102 Plus Nivolumab in Patients With MSS CRC	NCT02860546	Refractory Metastatic Colorectal Cancer	DRUG: TAS-102|DRUG: nivolumab	INTERVENTIONAL	Patients with refractory MSS metastatic CRC failed to experience clinical benefit with FTD/TPI plus nivolumab, although safety data in this population indicated tolerability and feasibility of this combination.
	A Study of EDP1503 in Patients With Colorectal Cancer, Breast Cancer, and Checkpoint Inhibitor Relapsed Tumors	NCT03775850	Colorectal Cancer Metastatic|MSI-H	BIOLOGICAL: EDP1503|BIOLOGICAL: Pembrolizumab	INTERVENTIONAL	No
	Pembrolizumab and XL888 in Patients With Advanced Gastrointestinal Cancer	NCT03095781	Colorectal Adenocarcinoma|Recurrent Colorectal Carcinoma|Stage III Colorectal Cancer|Stage III Pancreatic Cancer|Stage IIIA Colorectal Cancer|Stage IIIB Colorectal Cancer|Stage IV Colorectal Cancer|Stage IVA Colorectal Cancer|Stage IVB Colorectal Cancer|	DRUG: XL888|BIOLOGICAL: Pembrolizumab	INTERVENTIONAL	No
	Ipilimumab, Maraviroc and Nivolumab in Advanced Metastatic Colorectal and Pancreatic Cancer the LUMINESCENCE Trial	NCT04721301	Colorectal Cancer Metastatic	COMBINATION_PRODUCT: Nivolumab plus Ipilimumab plus Maraviroc	INTERVENTIONAL	No
	A Study of BMS-813160 in Combination With Chemotherapy or Nivolumab in Participants With Advanced Solid Tumors	NCT03184870	Colorectal Cancer	DRUG: BMS-813160|BIOLOGICAL: Nivolumab|DRUG: Nab-paclitaxel|DRUG: Gemcitabine|DRUG: 5-fluorouracil (5-FU)|DRUG: Leucovorin|DRUG: Irinotecan	INTERVENTIONAL	No
	PI Pembro in Combination With Stereotactic Body Radiotherapy for Liver Metastatic Colorectal Cancer	NCT02837263	Colorectal Cancer|Colorectal Adenocarcinoma|Stage IVA Colorectal Cancer|Stage IVB Colorectal Cancer	RADIATION: Stereotactic body radiotherapy (SBRT)|DRUG: Pembrolizumab	INTERVENTIONAL	No
	A Study of a Personalized Cancer Vaccine Targeting Shared Neoantigens	NCT03953235	Colorectal Cancer|Solid Tumor|Shared Neoantigen-Positive Solid Tumors	BIOLOGICAL: GRT-C903|BIOLOGICAL: GRT-R904|BIOLOGICAL: nivolumab|BIOLOGICAL: ipilimumab	INTERVENTIONAL	An optimized vaccine for a KRAS-derived neoantigen, which is being evaluated in phase 2 patients in clinical studies.
	A Study of mRNA-5671/V941 as Monotherapy and in Combination With Pembrolizumab (V941-001)	NCT03948763	Colorectal Neoplasms	BIOLOGICAL: V941|BIOLOGICAL: Pembrolizumab	INTERVENTIONAL	No
	A Study to Assess Efficacy of RXC004 +/- Nivolumab in Ring Finger Protein 43 (RNF43) or R-spondin (RSPO) Aberrated, Metastatic, Microsatellite Stable, Colorectal Cancer After Progression on Standard of Care (SOC)	NCT04907539	Colorectal Cancer	DRUG: RXC004|BIOLOGICAL: Nivolumab|BIOLOGICAL: Denosumab	INTERVENTIONAL	No
	Study of Cobimetinib in Combination With Atezolizumab and Bevacizumab in Participants With Gastrointestinal and Other Tumors	NCT02876224	Colorectal Cancer	DRUG: Atezolizumab|DRUG: Bevacizumab|DRUG: Cobimetinib	INTERVENTIONAL	No
	Study of MK-8353 in Combination With Pembrolizumab (MK-3475) in Participants With Advanced Malignancies (MK-8353-013)	NCT02972034	Colorectal Cancer	DRUG: MK-8353|BIOLOGICAL: Pembrolizumab	INTERVENTIONAL	No
	Study of VE800 and Nivolumab in Patients With Selected Types of Advanced or Metastatic Cancer	NCT04208958	Colorectal Cancer	BIOLOGICAL: VE800|DRUG: Nivolumab|DRUG: Vancomycin Oral Capsule	INTERVENTIONAL	No
	Study of GVAX (With CY) and Pembrolizumab in MMR-p Advanced Colorectal Cancer	NCT02981524	Metastatic Colorectal Cancer	DRUG: CY|BIOLOGICAL: GVAX|DRUG: Pembrolizumab	INTERVENTIONAL	No
	Pembrolizumab, Capecitabine, and Bevacizumab in Treating Patients With Microsatellite Stable Colorectal Cancer That Is Locally Advanced, Metastatic, or Cannot Be Removed by Surgery	NCT03396926	Stage III Colorectal Cancer AJCC v7|Stage IIIB Colorectal Cancer AJCC v7|Stage IIIC Colorectal Cancer AJCC v7|Stage IV Colorectal Cancer AJCC v7|Stage IVA Colorectal Cancer AJCC v7|Stage IVB Colorectal Cancer AJCC v7	BIOLOGICAL: Bevacizumab|DRUG: Capecitabine|OTHER: Laboratory Biomarker Analysis|BIOLOGICAL: Pembrolizumab	INTERVENTIONAL	No
	A Dose Escalation and Cohort Expansion Study of Anti-CD27 (Varlilumab) and Anti-PD-1 (Nivolumab) in Advanced Refractory Solid Tumors	NCT02335918	Colorectal Cancer (CRC)-Enrollment Completed	DRUG: Combination of varlilumab and nivolumab	INTERVENTIONAL	Varlilumab and nivolumab were well tolerated, without significant toxicity beyond that expected for each agent alone.
	A Phase Ib Study to Evaluate the Safety, Efficacy, and Pharmacokinetics of Cibisatamab in Combination With Atezolizumab After Pretreatment With Obinutuzumab in Participants With Previously Treated Metastatic Colorectal Adenocarcinoma	NCT03866239	Colorectal Cancer	DRUG: Obinutuzumab|DRUG: Atezolizumab|DRUG: Cibisatamab|DRUG: Tocilizumab	INTERVENTIONAL	No
	Modulation Of The Tumour Microenvironment Using Either Vascular Disrupting Agents or STAT3 Inhibition in Order to Synergise With PD1 Inhibition in Microsatellite Stable, Refractory Colorectal Cancer	NCT03647839	Colorectal Cancer Metastatic	DRUG: Nivolumab 10 MG/ML|DRUG: BNC 105|DRUG: BBI608	INTERVENTIONAL	No
	Olaptesed (NOX-A12) Alone and in Combination With Pembrolizumab in Colorectal and Pancreatic Cancer	NCT03168139	Metastatic Colorectal Cancer	DRUG: Olaptesed pegol - Monotherapy|DRUG: Olaptesed pegol + Pembrolizumab - Combination Therapy	INTERVENTIONAL	No
	Study to Explore the Safety, Tolerability and Efficacy of MK-3475 in Combination With INCB024360 in Participants With Selected Cancers	NCT02178722	Microsatellite-instability (MSI) High Colorectal Cancer (CRC)	DRUG: MK-3475|DRUG: INCB024360	INTERVENTIONAL	No
	Phase I/Ib Study of NIS793 in Combination With PDR001 in Patients With Advanced Malignancies.	NCT02947165	Colorectal Cancer	DRUG: NIS793|DRUG: PDR001	INTERVENTIONAL	Gene expression analyses in tumor biopsies demonstrated decreased TGF-β target genes and signatures and increased immune signatures.
	Combined Immunotherapy and Radiosurgery for Metastatic Colorectal Cancer	NCT03507699	Colorectal Neoplasms Malignant	RADIATION: Liver radiation therapy|DRUG: Nivolumab Injection [Opdivo]|DRUG: Ipilimumab Injection [Yervoy]|DRUG: CMP-001	INTERVENTIONAL	No
	Tremelimumab and Durvalumab in Treating Patients With Colorectal Cancer With Liver Metastases That Can Be Removed by Surgery	NCT02754856	Stage IV Colorectal Cancer AJCC v7|Stage IVA Colorectal Cancer AJCC v7|Stage IVB Colorectal Cancer AJCC v7	BIOLOGICAL: Durvalumab|OTHER: Laboratory Biomarker Analysis|PROCEDURE: Therapeutic Conventional Surgery|BIOLOGICAL: Tremelimumab	INTERVENTIONAL	No
	Safety and Efficacy of Pembrolizumab (MK-3475) Plus Binimetinib Alone or Pembrolizumab Plus Chemotherapy With or Without Binimetinib in Metastatic Colorectal Cancer (mCRC) Participants (MK-3475-651)	NCT03374254	Metastatic Colorectal Cancer	BIOLOGICAL: Pembrolizumab|DRUG: Binimetinib|DRUG: Oxaliplatin|DRUG: Leucovorin|DRUG: 5-Fluorouracil [5-FU]|DRUG: Irinotecan	INTERVENTIONAL	Pembrolizumab plus 5-fluorouracil, leucovorin, oxaliplatin/5-fluorouracil, leucovorin, irinotecan demonstrated an acceptable AE profile.
	Study of Pembrolizumab (MK-3475) as Monotherapy in Participants With Previously-Treated Locally Advanced Unresectable or Metastatic Colorectal Cancer (MK-3475-164/KEYNOTE-164)	NCT02460198	Colorectal Carcinoma	BIOLOGICAL: Pembrolizumab	INTERVENTIONAL	Pembrolizumab continued to show durable antitumor activity, prolonged OS, and manageable safety in patients with previously treated MSI-H/dMMR CRC.
	An Investigational Immunotherapy Study of Nivolumab With Standard of Care Therapy vs Standard of Care Therapy for First-Line Treatment of Colorectal Cancer That Has Spread	NCT03414983	Colorectal Cancer	BIOLOGICAL:Nivolumab|DRUG: Oxaliplatin|DRUG: Leucovorin|DRUG: Fluorouracil|DRUG: Bevacizumab	INTERVENTIONAL	Nivolumab plus SOC showed numerically higher PFS rates after 12 months, a higher response rate, and more durable responses compared with SOC alone, with acceptable safety.
	VB-111 in Combination With Nivolumab in People With Metastatic Colorectal Cancer (mCRC)	NCT04166383	Metastatic Colorectal Cancer|Colorectal Neoplasms|Colorectal Carcinoma|Colorectal Cancer With Hepatic Metastases|Colorectal Tumors	BIOLOGICAL: Vascular Biogenics (VB)-111|DRUG: Nivolumab	INTERVENTIONAL	In patients with MSS CLM, VB-111 and nivolumab did not improve overall response rate or survival but were tolerated with minimal toxicities.
	Pembrolizumab in Combination With Ibrutinib for Advanced, Refractory Colorectal Cancers	NCT03332498	Colon Cancer|Colorectal Cancer|Colorectal Carcinoma|Colon Disease	DRUG: Pembrolizumab|DRUG: Ibrutinib	INTERVENTIONAL	Ibrutinib daily plus pembrolizumab to be well tolerated with limited anti-cancer activity in metastatic CRC.
	Study on the Effectiveness and Safety of the Combination of the Two Drugs Regorafenib and Nivolumab in Patients With Colorectal Cancer (Cancer of the Colon or Rectum Classified as Proficient Mismatch Repair and Microsatellite Stable)	NCT04126733	Colorectal Cancer	DRUG: Regorafenib (Stivarga, BAY73-4506)|BIOLOGICAL: Nivolumab (Opdivo)	INTERVENTIONAL	Higher baseline expression of tumour biomarkers of immune sensitivity correlated with antitumour activity.
	FOLFOXIRI + Bev + Atezo vs FOLFOXIRI + Bev as First-line Treatment of Unresectable Metastatic Colorectal Cancer Patients	NCT03721653	Metastatic Colorectal Cancer	DRUG: Bevacizumab|DRUG: Irinotecan|DRUG: Oxaliplatin|DRUG: L-Leucovorin|DRUG: 5-fluorouracil|DRUG: Atezolizumab	INTERVENTIONAL	The addition of atezolizumab to first-line FOLFOXIRI plus bevacizumab is safe and improved progression-free survival in patients with previously untreated metastatic colorectal cancer.
	CPI-006 Alone and in Combination With Ciforadenant and With Pembrolizumab for Patients With Advanced Cancers	NCT03454451	Colorectal Cancer	DRUG: CPI-006|DRUG: CPI-006 + ciforadenant|DRUG: CPI-006 + pembrolizumab|DRUG: CPI-006|DRUG: CPI-006 + ciforadenant|DRUG: CPI-006 + pembrolizumab	INTERVENTIONAL	Mupadolimab as a cancer immunotherapy and its potential use as a vaccine adjuvant
	A Study of MDX-1106 in Patients With Selected Refractory or Relapsed Malignancies	NCT00441337	Colorectal Cancer	BIOLOGICAL: MDX-1106	INTERVENTIONAL	No
	Safety and Efficacy of Vicriviroc (MK-7690) in Combination With Pembrolizumab (MK-3475) in Participants With Advanced/Metastatic Microsatellite Stable (MSS) Colorectal Cancer (CRC) (MK-7690-046)	NCT03631407	Colorectal Neoplasms	DRUG: Vicriviroc|BIOLOGICAL: Pembrolizumab	INTERVENTIONAL	The combination of vicriviroc plus pembrolizumab showed limited antitumor activity in patients with advanced or metastatic MSS/pMMR CRC.
	VX15/2503 and Immunotherapy in Resectable Pancreatic and Colorectal Cancer	NCT03373188	Colon Carcinoma Metastatic in the Liver|Colorectal Adenocarcinoma|Stage IV Colorectal Cancer|Stage IVA Colorectal Cancer|Stage IVB Colorectal Cancer	BIOLOGICAL: Anti-SEMA4D Monoclonal Antibody VX15/2503|BIOLOGICAL: Ipilimumab|BIOLOGICAL: Nivolumab|PROCEDURE: Surgery	INTERVENTIONAL	No
	A Study of the Safety, Tolerability, and Efficacy of Epacadostat Administered in Combination With Nivolumab in Select Advanced Cancers (ECHO-204)	NCT02327078	Colorectal Cancer (CRC)	DRUG: Nivolumab|DRUG: Epacadostat|DRUG: Chemotherapy	INTERVENTIONAL	No
	Study of MK-3475 in Patients With Microsatellite Unstable (MSI) Tumors (Cohorts A, B and C)	NCT01876511	MSI Positive Colorectal Cancer|MSI Negative Colorectal Cancer|MSI Positive Non-Colorectal Cancers	DRUG: MK-3475	INTERVENTIONAL	Detecting a pre-existing anti-tumor immune response in MMRp colorectal cancer (immunoreactive MMRp colorectal cancer) is not sufficient to predict the clinical benefit of T cell checkpoint inhibitors.
	Study of Binimetinib + Nivolumab Plus or Minus Ipilimumab in Patients With Previously Treated Microsatellite-stable (MSS) Metastatic Colorectal Cancer With RAS Mutation	NCT03271047	MSS|RAS-mutant Colorectal Cancer	DRUG: binimetinib|DRUG: nivolumab|DRUG: ipilimumab	INTERVENTIONAL	The safety profile of the RP2D binimetinib regimen was similar to that of previous binimetinib studies or the combination of nivolumab and ipilimumab studies
